# Supplementary material for: Monosodium Glutamate Perturbs Human Trophoblast Invasion and Differentiation through a Reactive Oxygen Species-Mediated Pathway: An In-Vitro Assessment
Source: Antioxidants (Basel). 2023 Mar 3;12(3):634. doi: 10.3390/antiox12030634 (PMC10045473; doi:10.3390/antiox12030634)
Supplement: Supplementary file 1 [file antioxidants-12-00634-s001.zip]

Archive with 2 entries (2 files):
- Supplementary data new.pptx
- Supplementary material.pdf
